# Supplementary material for: Associations between Coping Profile and Work Performance in a Cohort of Japanese Employees
Source: Int J Environ Res Public Health. 2022 Apr 15;19(8):4806. doi: 10.3390/ijerph19084806 (PMC9032047; doi:10.3390/ijerph19084806)
Supplement: Supplementary file 1 [file ijerph-19-04806-s001.zip]

Archive with 1 entries (1 files):
- ijerph-1674418-supplementary.pdf
